# Supplementary material for: In Vitro Techniques for Microleakage Evaluation of Coronary Restorative Materials: A Scoping and Mapping Review
Source: J Funct Biomater. 2025 Jun 4;16(6):210. doi: 10.3390/jfb16060210 (PMC12194229; doi:10.3390/jfb16060210)
Supplement: Supplementary file 1 [file jfb-16-00210-s001.zip]

Archive with 1 entries (1 files):
- jfb-3617543-supplementary.pdf
